# Supplementary material for: A WDR35-dependent coat protein complex transports ciliary membrane cargo vesicles to cilia
Source: eLife. 2021 Nov 4;10:e69786. doi: 10.7554/eLife.69786 (PMC8754431; doi:10.7554/eLife.69786)
Supplement: Figure 1—source data 1. [file elife-69786-fig1-data1.zip]

Archive with 3 entries (2 files):
- Figure 1 Length source data/
- Figure 1 Length source data/Figure 1B Length quantification source data.pzfx
- __MACOSX/Figure 1 Length source data/._Figure 1B Length quantification source data.pzfx
