# Supplementary material for: A WDR35-dependent coat protein complex transports ciliary membrane cargo vesicles to cilia
Source: eLife. 2021 Nov 4;10:e69786. doi: 10.7554/eLife.69786 (PMC8754431; doi:10.7554/eLife.69786)
Supplement: Figure 2—source data 1. [file elife-69786-fig2-data1.zip]

Archive with 12 entries (10 files):
- Figure 2 IFTB length source data/
- Figure 2 IFTB length source data/.DS_Store
- __MACOSX/Figure 2 IFTB length source data/._.DS_Store
- Figure 2 IFTB length source data/Figure 2B- source data /
- Figure 2 IFTB length source data/Figure 2B- source data /IFT88 quant.pzfx
- __MACOSX/Figure 2 IFTB length source data/Figure 2B- source data /._IFT88 quant.pzfx
- Figure 2 IFTB length source data/Figure 2B- source data /IFT-81 quant.pzfx
- __MACOSX/Figure 2 IFTB length source data/Figure 2B- source data /._IFT-81 quant.pzfx
- Figure 2 IFTB length source data/Figure 2B- source data /IFT88-tubulin quant.pzfx
- __MACOSX/Figure 2 IFTB length source data/Figure 2B- source data /._IFT88-tubulin quant.pzfx
- Figure 2 IFTB length source data/Figure 2B- source data /IFT 81-tubulin quant.pzfx
- __MACOSX/Figure 2 IFTB length source data/Figure 2B- source data /._IFT 81-tubulin quant.pzfx
