# Supplementary material for: A WDR35-dependent coat protein complex transports ciliary membrane cargo vesicles to cilia
Source: eLife. 2021 Nov 4;10:e69786. doi: 10.7554/eLife.69786 (PMC8754431; doi:10.7554/eLife.69786)
Supplement: Figure 3—source data 1. [file elife-69786-fig3-data1.zip]

Archive with 144 entries (120 files):
- Figure 3 Source blots upload AUG 2021/
- __MACOSX/._Figure 3 Source blots upload AUG 2021
- Figure 3 Source blots upload AUG 2021/Figure3C/
- __MACOSX/Figure 3 Source blots upload AUG 2021/._Figure3C
- Figure 3 Source blots upload AUG 2021/.DS_Store
- __MACOSX/Figure 3 Source blots upload AUG 2021/._.DS_Store
- Figure 3 Source blots upload AUG 2021/Figure3B/
- __MACOSX/Figure 3 Source blots upload AUG 2021/._Figure3B
- Figure 3 Source blots upload AUG 2021/Figure3E/
- __MACOSX/Figure 3 Source blots upload AUG 2021/._Figure3E
- Figure 3 Source blots upload AUG 2021/Figure3C/.DS_Store
- __MACOSX/Figure 3 Source blots upload AUG 2021/Figure3C/._.DS_Store
- Figure 3 Source blots upload AUG 2021/Figure3C/Figure 3C Source unlabelled blots/
- __MACOSX/Figure 3 Source blots upload AUG 2021/Figure3C/._Figure 3C Source unlabelled blots
- Figure 3 Source blots upload AUG 2021/Figure3C/Figure 3C Source labelled blots /
- __MACOSX/Figure 3 Source blots upload AUG 2021/Figure3C/._Figure 3C Source labelled blots 
- Figure 3 Source blots upload AUG 2021/Figure3B/.DS_Store
- __MACOSX/Figure 3 Source blots upload AUG 2021/Figure3B/._.DS_Store
- Figure 3 Source blots upload AUG 2021/Figure3B/Figure 3B labelled source blots /
- __MACOSX/Figure 3 Source blots upload AUG 2021/Figure3B/._Figure 3B labelled source blots 
- Figure 3 Source blots upload AUG 2021/Figure3B/Figure 3B unlabelled source blots /
- __MACOSX/Figure 3 Source blots upload AUG 2021/Figure3B/._Figure 3B unlabelled source blots 
- Figure 3 Source blots upload AUG 2021/Figure3E/Figure 3E unlabelled source blots/
- __MACOSX/Figure 3 Source blots upload AUG 2021/Figure3E/._Figure 3E unlabelled source blots
- Figure 3 Source blots upload AUG 2021/Figure3E/.DS_Store
- __MACOSX/Figure 3 Source blots upload AUG 2021/Figure3E/._.DS_Store
- Figure 3 Source blots upload AUG 2021/Figure3E/Figure 3E labelled source blots/
- __MACOSX/Figure 3 Source blots upload AUG 2021/Figure3E/._Figure 3E labelled source blots
- Figure 3 Source blots upload AUG 2021/Figure3C/Figure 3C Source unlabelled blots/.DS_Store
- __MACOSX/Figure 3 Source blots upload AUG 2021/Figure3C/Figure 3C Source unlabelled blots/._.DS_Store
- Figure 3 Source blots upload AUG 2021/Figure3C/Figure 3C Source unlabelled blots/IFT121/
- __MACOSX/Figure 3 Source blots upload AUG 2021/Figure3C/Figure 3C Source unlabelled blots/._IFT121
- Figure 3 Source blots upload AUG 2021/Figure3C/Figure 3C Source unlabelled blots/ITF144/
- __MACOSX/Figure 3 Source blots upload AUG 2021/Figure3C/Figure 3C Source unlabelled blots/._ITF144
- Figure 3 Source blots upload AUG 2021/Figure3C/Figure 3C Source unlabelled blots/IFT43/
- __MACOSX/Figure 3 Source blots upload AUG 2021/Figure3C/Figure 3C Source unlabelled blots/._IFT43
- Figure 3 Source blots upload AUG 2021/Figure3C/Figure 3C Source unlabelled blots/IFT140/
- __MACOSX/Figure 3 Source blots upload AUG 2021/Figure3C/Figure 3C Source unlabelled blots/._IFT140
- Figure 3 Source blots upload AUG 2021/Figure3C/Figure 3C Source unlabelled blots/IFT122/
- __MACOSX/Figure 3 Source blots upload AUG 2021/Figure3C/Figure 3C Source unlabelled blots/._IFT122
- Figure 3 Source blots upload AUG 2021/Figure3C/Figure 3C Source unlabelled blots/IFT139/
- __MACOSX/Figure 3 Source blots upload AUG 2021/Figure3C/Figure 3C Source unlabelled blots/._IFT139
- Figure 3 Source blots upload AUG 2021/Figure3C/Figure 3C Source labelled blots /Figure 3C labelled IFT122 121 43.tif
- __MACOSX/Figure 3 Source blots upload AUG 2021/Figure3C/Figure 3C Source labelled blots /._Figure 3C labelled IFT122 121 43.tif
- Figure 3 Source blots upload AUG 2021/Figure3C/Figure 3C Source labelled blots /.DS_Store
- __MACOSX/Figure 3 Source blots upload AUG 2021/Figure3C/Figure 3C Source labelled blots /._.DS_Store
- Figure 3 Source blots upload AUG 2021/Figure3C/Figure 3C Source labelled blots /Figure 3C labelled IFT144 140 139.tif
- __MACOSX/Figure 3 Source blots upload AUG 2021/Figure3C/Figure 3C Source labelled blots /._Figure 3C labelled IFT144 140 139.tif
- Figure 3 Source blots upload AUG 2021/Figure3B/Figure 3B labelled source blots /.DS_Store
- __MACOSX/Figure 3 Source blots upload AUG 2021/Figure3B/Figure 3B labelled source blots /._.DS_Store
- Figure 3 Source blots upload AUG 2021/Figure3B/Figure 3B labelled source blots /Figure 3B source data labelled 122 139 43.tif
- __MACOSX/Figure 3 Source blots upload AUG 2021/Figure3B/Figure 3B labelled source blots /._Figure 3B source data labelled 122 139 43.tif
- Figure 3 Source blots upload AUG 2021/Figure3B/Figure 3B labelled source blots /Figure 3B source data labelled IFT140 IFT121 IFT144.tif
- __MACOSX/Figure 3 Source blots upload AUG 2021/Figure3B/Figure 3B labelled source blots /._Figure 3B source data labelled IFT140 IFT121 IFT144.tif
- Figure 3 Source blots upload AUG 2021/Figure3B/Figure 3B unlabelled source blots /.DS_Store
- __MACOSX/Figure 3 Source blots upload AUG 2021/Figure3B/Figure 3B unlabelled source blots /._.DS_Store
- Figure 3 Source blots upload AUG 2021/Figure3B/Figure 3B unlabelled source blots /IFT43Ab probed in IFT140IP/
- __MACOSX/Figure 3 Source blots upload AUG 2021/Figure3B/Figure 3B unlabelled source blots /._IFT43Ab probed in IFT140IP
- Figure 3 Source blots upload AUG 2021/Figure3B/Figure 3B unlabelled source blots /IFT122probed in IFT140IP/
- __MACOSX/Figure 3 Source blots upload AUG 2021/Figure3B/Figure 3B unlabelled source blots /._IFT122probed in IFT140IP
- Figure 3 Source blots upload AUG 2021/Figure3B/Figure 3B unlabelled source blots /IFT139 probed on IFT140IP/
- __MACOSX/Figure 3 Source blots upload AUG 2021/Figure3B/Figure 3B unlabelled source blots /._IFT139 probed on IFT140IP
- Figure 3 Source blots upload AUG 2021/Figure3B/Figure 3B unlabelled source blots /IFT121Ab probed on IFT140IP/
- __MACOSX/Figure 3 Source blots upload AUG 2021/Figure3B/Figure 3B unlabelled source blots /._IFT121Ab probed on IFT140IP
- Figure 3 Source blots upload AUG 2021/Figure3B/Figure 3B unlabelled source blots /IFT140Ab probed on IFT140IP/
- __MACOSX/Figure 3 Source blots upload AUG 2021/Figure3B/Figure 3B unlabelled source blots /._IFT140Ab probed on IFT140IP
- Figure 3 Source blots upload AUG 2021/Figure3B/Figure 3B unlabelled source blots /IFT144 probed on IFT140IP/
- __MACOSX/Figure 3 Source blots upload AUG 2021/Figure3B/Figure 3B unlabelled source blots /._IFT144 probed on IFT140IP
- Figure 3 Source blots upload AUG 2021/Figure3E/Figure 3E unlabelled source blots/IFT43 MG-132blot/
- __MACOSX/Figure 3 Source blots upload AUG 2021/Figure3E/Figure 3E unlabelled source blots/._IFT43 MG-132blot
- Figure 3 Source blots upload AUG 2021/Figure3E/Figure 3E unlabelled source blots/.DS_Store
- __MACOSX/Figure 3 Source blots upload AUG 2021/Figure3E/Figure 3E unlabelled source blots/._.DS_Store
- Figure 3 Source blots upload AUG 2021/Figure3E/Figure 3E unlabelled source blots/IFT140 MG--132blot/
- __MACOSX/Figure 3 Source blots upload AUG 2021/Figure3E/Figure 3E unlabelled source blots/._IFT140 MG--132blot
- Figure 3 Source blots upload AUG 2021/Figure3E/Figure 3E labelled source blots/.DS_Store
- __MACOSX/Figure 3 Source blots upload AUG 2021/Figure3E/Figure 3E labelled source blots/._.DS_Store
- Figure 3 Source blots upload AUG 2021/Figure3E/Figure 3E labelled source blots/Figure 3E labelled full blots 43 140.tif
- __MACOSX/Figure 3 Source blots upload AUG 2021/Figure3E/Figure 3E labelled source blots/._Figure 3E labelled full blots 43 140.tif
- Figure 3 Source blots upload AUG 2021/Figure3C/Figure 3C Source unlabelled blots/IFT121/20170914_2115Separate scan ladder.tif
- __MACOSX/Figure 3 Source blots upload AUG 2021/Figure3C/Figure 3C Source unlabelled blots/IFT121/._20170914_2115Separate scan ladder.tif
- Figure 3 Source blots upload AUG 2021/Figure3C/Figure 3C Source unlabelled blots/IFT121/IFT121_rabbit2 1in50 RPE and J4 lysate_15.tif
- __MACOSX/Figure 3 Source blots upload AUG 2021/Figure3C/Figure 3C Source unlabelled blots/IFT121/._IFT121_rabbit2 1in50 RPE and J4 lysate_15.tif
- Figure 3 Source blots upload AUG 2021/Figure3C/Figure 3C Source unlabelled blots/ITF144/291017 IFT144 PT Ab on J4 lysate 29.tif
- __MACOSX/Figure 3 Source blots upload AUG 2021/Figure3C/Figure 3C Source unlabelled blots/ITF144/._291017 IFT144 PT Ab on J4 lysate 29.tif
- Figure 3 Source blots upload AUG 2021/Figure3C/Figure 3C Source unlabelled blots/ITF144/291017 lysate29 control.tif
- __MACOSX/Figure 3 Source blots upload AUG 2021/Figure3C/Figure 3C Source unlabelled blots/ITF144/._291017 lysate29 control.tif
- Figure 3 Source blots upload AUG 2021/Figure3C/Figure 3C Source unlabelled blots/ITF144/20171029_1827-1 separate scan of ladder.tif
- __MACOSX/Figure 3 Source blots upload AUG 2021/Figure3C/Figure 3C Source unlabelled blots/ITF144/._20171029_1827-1 separate scan of ladder.tif
- Figure 3 Source blots upload AUG 2021/Figure3C/Figure 3C Source unlabelled blots/IFT43/IFT43 controls.tif
- __MACOSX/Figure 3 Source blots upload AUG 2021/Figure3C/Figure 3C Source unlabelled blots/IFT43/._IFT43 controls.tif
- Figure 3 Source blots upload AUG 2021/Figure3C/Figure 3C Source unlabelled blots/IFT43/20171110_1122 separate scan of ladder.tif
- __MACOSX/Figure 3 Source blots upload AUG 2021/Figure3C/Figure 3C Source unlabelled blots/IFT43/._20171110_1122 separate scan of ladder.tif
- Figure 3 Source blots upload AUG 2021/Figure3C/Figure 3C Source unlabelled blots/IFT43/101117-ift43 victor 1 in 2000_10.tif
- __MACOSX/Figure 3 Source blots upload AUG 2021/Figure3C/Figure 3C Source unlabelled blots/IFT43/._101117-ift43 victor 1 in 2000_10.tif
- Figure 3 Source blots upload AUG 2021/Figure3C/Figure 3C Source unlabelled blots/IFT140/20171017_1344 separate scan of ladder.tif
- __MACOSX/Figure 3 Source blots upload AUG 2021/Figure3C/Figure 3C Source unlabelled blots/IFT140/._20171017_1344 separate scan of ladder.tif
- Figure 3 Source blots upload AUG 2021/Figure3C/Figure 3C Source unlabelled blots/IFT140/20102017 alpha tubulin J4 18.tif
- __MACOSX/Figure 3 Source blots upload AUG 2021/Figure3C/Figure 3C Source unlabelled blots/IFT140/._20102017 alpha tubulin J4 18.tif
- Figure 3 Source blots upload AUG 2021/Figure3C/Figure 3C Source unlabelled blots/IFT140/IFT140 Abblot J4_18_E11.5.tif
- __MACOSX/Figure 3 Source blots upload AUG 2021/Figure3C/Figure 3C Source unlabelled blots/IFT140/._IFT140 Abblot J4_18_E11.5.tif
- Figure 3 Source blots upload AUG 2021/Figure3C/Figure 3C Source unlabelled blots/IFT122/111117ift122aviva j4 35 alphatubulin control.tif
- __MACOSX/Figure 3 Source blots upload AUG 2021/Figure3C/Figure 3C Source unlabelled blots/IFT122/._111117ift122aviva j4 35 alphatubulin control.tif
- Figure 3 Source blots upload AUG 2021/Figure3C/Figure 3C Source unlabelled blots/IFT122/20171112_1527separate scan ladder.tif
- __MACOSX/Figure 3 Source blots upload AUG 2021/Figure3C/Figure 3C Source unlabelled blots/IFT122/._20171112_1527separate scan ladder.tif
- Figure 3 Source blots upload AUG 2021/Figure3C/Figure 3C Source unlabelled blots/IFT122/111117ift122aviva j4 35.tif
- __MACOSX/Figure 3 Source blots upload AUG 2021/Figure3C/Figure 3C Source unlabelled blots/IFT122/._111117ift122aviva j4 35.tif
- Figure 3 Source blots upload AUG 2021/Figure3C/Figure 3C Source unlabelled blots/IFT139/20171112_1607separate scan of ladder.tif
- __MACOSX/Figure 3 Source blots upload AUG 2021/Figure3C/Figure 3C Source unlabelled blots/IFT139/._20171112_1607separate scan of ladder.tif
- Figure 3 Source blots upload AUG 2021/Figure3C/Figure 3C Source unlabelled blots/IFT139/20171112_IFT139Novus 1in1000.tif
- __MACOSX/Figure 3 Source blots upload AUG 2021/Figure3C/Figure 3C Source unlabelled blots/IFT139/._20171112_IFT139Novus 1in1000.tif
- Figure 3 Source blots upload AUG 2021/Figure3C/Figure 3C Source unlabelled blots/IFT139/111117control.tif
- __MACOSX/Figure 3 Source blots upload AUG 2021/Figure3C/Figure 3C Source unlabelled blots/IFT139/._111117control.tif
- Figure 3 Source blots upload AUG 2021/Figure3B/Figure 3B unlabelled source blots /IFT43Ab probed in IFT140IP/011117 IFT140IP probed with victor IFT43_6.tif
- __MACOSX/Figure 3 Source blots upload AUG 2021/Figure3B/Figure 3B unlabelled source blots /IFT43Ab probed in IFT140IP/._011117 IFT140IP probed with victor IFT43_6.tif
- Figure 3 Source blots upload AUG 2021/Figure3B/Figure 3B unlabelled source blots /IFT43Ab probed in IFT140IP/20171101_1351 sepaprate ladde scan.tif
- __MACOSX/Figure 3 Source blots upload AUG 2021/Figure3B/Figure 3B unlabelled source blots /IFT43Ab probed in IFT140IP/._20171101_1351 sepaprate ladde scan.tif
- Figure 3 Source blots upload AUG 2021/Figure3B/Figure 3B unlabelled source blots /IFT122probed in IFT140IP/021117 IFT140 IP blot2 probed with IFT122 1in 300_6.tif
- __MACOSX/Figure 3 Source blots upload AUG 2021/Figure3B/Figure 3B unlabelled source blots /IFT122probed in IFT140IP/._021117 IFT140 IP blot2 probed with IFT122 1in 300_6.tif
- Figure 3 Source blots upload AUG 2021/Figure3B/Figure 3B unlabelled source blots /IFT122probed in IFT140IP/20171102_1858_separate scan of ladder.tif
- __MACOSX/Figure 3 Source blots upload AUG 2021/Figure3B/Figure 3B unlabelled source blots /IFT122probed in IFT140IP/._20171102_1858_separate scan of ladder.tif
- Figure 3 Source blots upload AUG 2021/Figure3B/Figure 3B unlabelled source blots /IFT139 probed on IFT140IP/20171113_1221 separate ladder scan.tif
- __MACOSX/Figure 3 Source blots upload AUG 2021/Figure3B/Figure 3B unlabelled source blots /IFT139 probed on IFT140IP/._20171113_1221 separate ladder scan.tif
- Figure 3 Source blots upload AUG 2021/Figure3B/Figure 3B unlabelled source blots /IFT139 probed on IFT140IP/131117IFT140 IP blot 2 probed IFT139novus_4.tif
- __MACOSX/Figure 3 Source blots upload AUG 2021/Figure3B/Figure 3B unlabelled source blots /IFT139 probed on IFT140IP/._131117IFT140 IP blot 2 probed IFT139novus_4.tif
- Figure 3 Source blots upload AUG 2021/Figure3B/Figure 3B unlabelled source blots /IFT121Ab probed on IFT140IP/20171018_1933 separate ladder scan.tif
- __MACOSX/Figure 3 Source blots upload AUG 2021/Figure3B/Figure 3B unlabelled source blots /IFT121Ab probed on IFT140IP/._20171018_1933 separate ladder scan.tif
- Figure 3 Source blots upload AUG 2021/Figure3B/Figure 3B unlabelled source blots /IFT121Ab probed on IFT140IP/18102017 IFT140 IP probed with IFT121 rabbit2_1.tif
- __MACOSX/Figure 3 Source blots upload AUG 2021/Figure3B/Figure 3B unlabelled source blots /IFT121Ab probed on IFT140IP/._18102017 IFT140 IP probed with IFT121 rabbit2_1.tif
- Figure 3 Source blots upload AUG 2021/Figure3B/Figure 3B unlabelled source blots /IFT140Ab probed on IFT140IP/20171015_1637 separate scan of ladder.tif
- __MACOSX/Figure 3 Source blots upload AUG 2021/Figure3B/Figure 3B unlabelled source blots /IFT140Ab probed on IFT140IP/._20171015_1637 separate scan of ladder.tif
- Figure 3 Source blots upload AUG 2021/Figure3B/Figure 3B unlabelled source blots /IFT140Ab probed on IFT140IP/15102017 IFT140 IP blot1_1.tif
- __MACOSX/Figure 3 Source blots upload AUG 2021/Figure3B/Figure 3B unlabelled source blots /IFT140Ab probed on IFT140IP/._15102017 IFT140 IP blot1_1.tif
- Figure 3 Source blots upload AUG 2021/Figure3B/Figure 3B unlabelled source blots /IFT144 probed on IFT140IP/20171027_1014separate scan of ladder.tif
- __MACOSX/Figure 3 Source blots upload AUG 2021/Figure3B/Figure 3B unlabelled source blots /IFT144 probed on IFT140IP/._20171027_1014separate scan of ladder.tif
- Figure 3 Source blots upload AUG 2021/Figure3B/Figure 3B unlabelled source blots /IFT144 probed on IFT140IP/27102017 IFT140 IP probed with IFT144_6.tif
- __MACOSX/Figure 3 Source blots upload AUG 2021/Figure3B/Figure 3B unlabelled source blots /IFT144 probed on IFT140IP/._27102017 IFT140 IP probed with IFT144_6.tif
- Figure 3 Source blots upload AUG 2021/Figure3E/Figure 3E unlabelled source blots/IFT43 MG-132blot/100118-MG-132 J4 MEFsIFT43.tif
- __MACOSX/Figure 3 Source blots upload AUG 2021/Figure3E/Figure 3E unlabelled source blots/IFT43 MG-132blot/._100118-MG-132 J4 MEFsIFT43.tif
- Figure 3 Source blots upload AUG 2021/Figure3E/Figure 3E unlabelled source blots/IFT43 MG-132blot/100118tubulin controlIFT43.tif
- __MACOSX/Figure 3 Source blots upload AUG 2021/Figure3E/Figure 3E unlabelled source blots/IFT43 MG-132blot/._100118tubulin controlIFT43.tif
- Figure 3 Source blots upload AUG 2021/Figure3E/Figure 3E unlabelled source blots/IFT140 MG--132blot/tubulin-controlIFT140.tif
- __MACOSX/Figure 3 Source blots upload AUG 2021/Figure3E/Figure 3E unlabelled source blots/IFT140 MG--132blot/._tubulin-controlIFT140.tif
- Figure 3 Source blots upload AUG 2021/Figure3E/Figure 3E unlabelled source blots/IFT140 MG--132blot/010118-MG-132 J4 MEFs IFT140Ab.tif
- __MACOSX/Figure 3 Source blots upload AUG 2021/Figure3E/Figure 3E unlabelled source blots/IFT140 MG--132blot/._010118-MG-132 J4 MEFs IFT140Ab.tif
