# Supplementary material for: A WDR35-dependent coat protein complex transports ciliary membrane cargo vesicles to cilia
Source: eLife. 2021 Nov 4;10:e69786. doi: 10.7554/eLife.69786 (PMC8754431; doi:10.7554/eLife.69786)
Supplement: Figure 3—figure supplement 1—source data 1. [file elife-69786-fig3-figsupp1-data1.zip]

Archive with 84 entries (73 files):
- Figure 3- figure supplement 1A and C/
- Figure 3- figure supplement 1A and C/.DS_Store
- __MACOSX/Figure 3- figure supplement 1A and C/._.DS_Store
- Figure 3- figure supplement 1A and C/Figure 3- figure supplement 1A source blots from MEF lysate/
- __MACOSX/Figure 3- figure supplement 1A and C/._Figure 3- figure supplement 1A source blots from MEF lysate
- Figure 3- figure supplement 1A and C/Figure 3- figure supplement 1C IFTA Length source data/
- __MACOSX/Figure 3- figure supplement 1A and C/._Figure 3- figure supplement 1C IFTA Length source data
- Figure 3- figure supplement 1A and C/Figure 3- figure supplement 1A source blots from MEF lysate/Figure 3- figure supplement 1A unlabeled source blots from MEF lysate/
- Figure 3- figure supplement 1A and C/Figure 3- figure supplement 1A source blots from MEF lysate/.DS_Store
- __MACOSX/Figure 3- figure supplement 1A and C/Figure 3- figure supplement 1A source blots from MEF lysate/._.DS_Store
- Figure 3- figure supplement 1A and C/Figure 3- figure supplement 1A source blots from MEF lysate/Figure 3- figure supplement 1A labeled source blots from MEF lysate/
- Figure 3- figure supplement 1A and C/Figure 3- figure supplement 1C IFTA Length source data/IFT140 quant.pzfx
- __MACOSX/Figure 3- figure supplement 1A and C/Figure 3- figure supplement 1C IFTA Length source data/._IFT140 quant.pzfx
- Figure 3- figure supplement 1A and C/Figure 3- figure supplement 1C IFTA Length source data/IFT139 Ac a tub.pzfx
- __MACOSX/Figure 3- figure supplement 1A and C/Figure 3- figure supplement 1C IFTA Length source data/._IFT139 Ac a tub.pzfx
- Figure 3- figure supplement 1A and C/Figure 3- figure supplement 1C IFTA Length source data/IFT43 tubulin quant.pzfx
- __MACOSX/Figure 3- figure supplement 1A and C/Figure 3- figure supplement 1C IFTA Length source data/._IFT43 tubulin quant.pzfx
- Figure 3- figure supplement 1A and C/Figure 3- figure supplement 1C IFTA Length source data/IFT122 Ac tubulin.pzfx
- __MACOSX/Figure 3- figure supplement 1A and C/Figure 3- figure supplement 1C IFTA Length source data/._IFT122 Ac tubulin.pzfx
- Figure 3- figure supplement 1A and C/Figure 3- figure supplement 1C IFTA Length source data/IFT140- tubulin quant.pzfx
- __MACOSX/Figure 3- figure supplement 1A and C/Figure 3- figure supplement 1C IFTA Length source data/._IFT140- tubulin quant.pzfx
- Figure 3- figure supplement 1A and C/Figure 3- figure supplement 1C IFTA Length source data/IFT139 Ab.pzfx
- __MACOSX/Figure 3- figure supplement 1A and C/Figure 3- figure supplement 1C IFTA Length source data/._IFT139 Ab.pzfx
- Figure 3- figure supplement 1A and C/Figure 3- figure supplement 1C IFTA Length source data/IFT144 quant.pzfx
- __MACOSX/Figure 3- figure supplement 1A and C/Figure 3- figure supplement 1C IFTA Length source data/._IFT144 quant.pzfx
- Figure 3- figure supplement 1A and C/Figure 3- figure supplement 1C IFTA Length source data/IFT43 quant.pzfx
- __MACOSX/Figure 3- figure supplement 1A and C/Figure 3- figure supplement 1C IFTA Length source data/._IFT43 quant.pzfx
- Figure 3- figure supplement 1A and C/Figure 3- figure supplement 1C IFTA Length source data/tubulin in IFT144.pzfx
- __MACOSX/Figure 3- figure supplement 1A and C/Figure 3- figure supplement 1C IFTA Length source data/._tubulin in IFT144.pzfx
- Figure 3- figure supplement 1A and C/Figure 3- figure supplement 1C IFTA Length source data/IFT122_IFT122.pzfx
- __MACOSX/Figure 3- figure supplement 1A and C/Figure 3- figure supplement 1C IFTA Length source data/._IFT122_IFT122.pzfx
- Figure 3- figure supplement 1A and C/Figure 3- figure supplement 1A source blots from MEF lysate/Figure 3- figure supplement 1A unlabeled source blots from MEF lysate/.DS_Store
- __MACOSX/Figure 3- figure supplement 1A and C/Figure 3- figure supplement 1A source blots from MEF lysate/Figure 3- figure supplement 1A unlabeled source blots from MEF lysate/._.DS_Store
- Figure 3- figure supplement 1A and C/Figure 3- figure supplement 1A source blots from MEF lysate/Figure 3- figure supplement 1A unlabeled source blots from MEF lysate/IFT121/
- __MACOSX/Figure 3- figure supplement 1A and C/Figure 3- figure supplement 1A source blots from MEF lysate/Figure 3- figure supplement 1A unlabeled source blots from MEF lysate/._IFT121
- Figure 3- figure supplement 1A and C/Figure 3- figure supplement 1A source blots from MEF lysate/Figure 3- figure supplement 1A unlabeled source blots from MEF lysate/IFT144/
- __MACOSX/Figure 3- figure supplement 1A and C/Figure 3- figure supplement 1A source blots from MEF lysate/Figure 3- figure supplement 1A unlabeled source blots from MEF lysate/._IFT144
- Figure 3- figure supplement 1A and C/Figure 3- figure supplement 1A source blots from MEF lysate/Figure 3- figure supplement 1A unlabeled source blots from MEF lysate/IFT43/
- __MACOSX/Figure 3- figure supplement 1A and C/Figure 3- figure supplement 1A source blots from MEF lysate/Figure 3- figure supplement 1A unlabeled source blots from MEF lysate/._IFT43
- Figure 3- figure supplement 1A and C/Figure 3- figure supplement 1A source blots from MEF lysate/Figure 3- figure supplement 1A unlabeled source blots from MEF lysate/IFT140/
- Figure 3- figure supplement 1A and C/Figure 3- figure supplement 1A source blots from MEF lysate/Figure 3- figure supplement 1A unlabeled source blots from MEF lysate/IFT122/
- __MACOSX/Figure 3- figure supplement 1A and C/Figure 3- figure supplement 1A source blots from MEF lysate/Figure 3- figure supplement 1A unlabeled source blots from MEF lysate/._IFT122
- Figure 3- figure supplement 1A and C/Figure 3- figure supplement 1A source blots from MEF lysate/Figure 3- figure supplement 1A unlabeled source blots from MEF lysate/IFT139/
- __MACOSX/Figure 3- figure supplement 1A and C/Figure 3- figure supplement 1A source blots from MEF lysate/Figure 3- figure supplement 1A unlabeled source blots from MEF lysate/._IFT139
- Figure 3- figure supplement 1A and C/Figure 3- figure supplement 1A source blots from MEF lysate/Figure 3- figure supplement 1A labeled source blots from MEF lysate/figure 3 figure supplement 1A labelled IFT144 140 139.tif
- __MACOSX/Figure 3- figure supplement 1A and C/Figure 3- figure supplement 1A source blots from MEF lysate/Figure 3- figure supplement 1A labeled source blots from MEF lysate/._figure 3 figure supplement 1A labelled IFT144 140 139.tif
- Figure 3- figure supplement 1A and C/Figure 3- figure supplement 1A source blots from MEF lysate/Figure 3- figure supplement 1A labeled source blots from MEF lysate/figure 3 figure supplement 1A labelled IFT122 121 43.tif
- __MACOSX/Figure 3- figure supplement 1A and C/Figure 3- figure supplement 1A source blots from MEF lysate/Figure 3- figure supplement 1A labeled source blots from MEF lysate/._figure 3 figure supplement 1A labelled IFT122 121 43.tif
- Figure 3- figure supplement 1A and C/Figure 3- figure supplement 1A source blots from MEF lysate/Figure 3- figure supplement 1A unlabeled source blots from MEF lysate/IFT121/20171206_1724_separate scan of ladder.tif
- __MACOSX/Figure 3- figure supplement 1A and C/Figure 3- figure supplement 1A source blots from MEF lysate/Figure 3- figure supplement 1A unlabeled source blots from MEF lysate/IFT121/._20171206_1724_separate scan of ladder.tif
- Figure 3- figure supplement 1A and C/Figure 3- figure supplement 1A source blots from MEF lysate/Figure 3- figure supplement 1A unlabeled source blots from MEF lysate/IFT121/06122017 IFT121Ab_WT_dynNull_wdr35null_MEFlysate.tif
- __MACOSX/Figure 3- figure supplement 1A and C/Figure 3- figure supplement 1A source blots from MEF lysate/Figure 3- figure supplement 1A unlabeled source blots from MEF lysate/IFT121/._06122017 IFT121Ab_WT_dynNull_wdr35null_MEFlysate.tif
- Figure 3- figure supplement 1A and C/Figure 3- figure supplement 1A source blots from MEF lysate/Figure 3- figure supplement 1A unlabeled source blots from MEF lysate/IFT121/61217 IFT121blot_alpha tubulin Ab ctrl.tif
- __MACOSX/Figure 3- figure supplement 1A and C/Figure 3- figure supplement 1A source blots from MEF lysate/Figure 3- figure supplement 1A unlabeled source blots from MEF lysate/IFT121/._61217 IFT121blot_alpha tubulin Ab ctrl.tif
- Figure 3- figure supplement 1A and C/Figure 3- figure supplement 1A source blots from MEF lysate/Figure 3- figure supplement 1A unlabeled source blots from MEF lysate/IFT144/111217IFT144blot_alpha tubulin Ab ctrl.tif
- __MACOSX/Figure 3- figure supplement 1A and C/Figure 3- figure supplement 1A source blots from MEF lysate/Figure 3- figure supplement 1A unlabeled source blots from MEF lysate/IFT144/._111217IFT144blot_alpha tubulin Ab ctrl.tif
- Figure 3- figure supplement 1A and C/Figure 3- figure supplement 1A source blots from MEF lysate/Figure 3- figure supplement 1A unlabeled source blots from MEF lysate/IFT144/20171211_1931_separate scan of ladder.tif
- __MACOSX/Figure 3- figure supplement 1A and C/Figure 3- figure supplement 1A source blots from MEF lysate/Figure 3- figure supplement 1A unlabeled source blots from MEF lysate/IFT144/._20171211_1931_separate scan of ladder.tif
- Figure 3- figure supplement 1A and C/Figure 3- figure supplement 1A source blots from MEF lysate/Figure 3- figure supplement 1A unlabeled source blots from MEF lysate/IFT144/111217_IFT144Ab_WT_dynNull_wdr35null_MEFlysate.tif
- __MACOSX/Figure 3- figure supplement 1A and C/Figure 3- figure supplement 1A source blots from MEF lysate/Figure 3- figure supplement 1A unlabeled source blots from MEF lysate/IFT144/._111217_IFT144Ab_WT_dynNull_wdr35null_MEFlysate.tif
- Figure 3- figure supplement 1A and C/Figure 3- figure supplement 1A source blots from MEF lysate/Figure 3- figure supplement 1A unlabeled source blots from MEF lysate/IFT43/111217IFT43blot_alpha tubulin Ab ctrl.tif
- __MACOSX/Figure 3- figure supplement 1A and C/Figure 3- figure supplement 1A source blots from MEF lysate/Figure 3- figure supplement 1A unlabeled source blots from MEF lysate/IFT43/._111217IFT43blot_alpha tubulin Ab ctrl.tif
- Figure 3- figure supplement 1A and C/Figure 3- figure supplement 1A source blots from MEF lysate/Figure 3- figure supplement 1A unlabeled source blots from MEF lysate/IFT43/111217_IFT43Ab_WT_dynNull_wdr35null_MEFlysateIF.tif
- __MACOSX/Figure 3- figure supplement 1A and C/Figure 3- figure supplement 1A source blots from MEF lysate/Figure 3- figure supplement 1A unlabeled source blots from MEF lysate/IFT43/._111217_IFT43Ab_WT_dynNull_wdr35null_MEFlysateIF.tif
- Figure 3- figure supplement 1A and C/Figure 3- figure supplement 1A source blots from MEF lysate/Figure 3- figure supplement 1A unlabeled source blots from MEF lysate/IFT43/20171211_2158_separate scan of ladder.tif
- __MACOSX/Figure 3- figure supplement 1A and C/Figure 3- figure supplement 1A source blots from MEF lysate/Figure 3- figure supplement 1A unlabeled source blots from MEF lysate/IFT43/._20171211_2158_separate scan of ladder.tif
- Figure 3- figure supplement 1A and C/Figure 3- figure supplement 1A source blots from MEF lysate/Figure 3- figure supplement 1A unlabeled source blots from MEF lysate/IFT140/separate scan of ladder.tif
- __MACOSX/Figure 3- figure supplement 1A and C/Figure 3- figure supplement 1A source blots from MEF lysate/Figure 3- figure supplement 1A unlabeled source blots from MEF lysate/IFT140/._separate scan of ladder.tif
- Figure 3- figure supplement 1A and C/Figure 3- figure supplement 1A source blots from MEF lysate/Figure 3- figure supplement 1A unlabeled source blots from MEF lysate/IFT140/28112017_IFT140blot alpha tubulin Ab ctrl.tif
- __MACOSX/Figure 3- figure supplement 1A and C/Figure 3- figure supplement 1A source blots from MEF lysate/Figure 3- figure supplement 1A unlabeled source blots from MEF lysate/IFT140/._28112017_IFT140blot alpha tubulin Ab ctrl.tif
- Figure 3- figure supplement 1A and C/Figure 3- figure supplement 1A source blots from MEF lysate/Figure 3- figure supplement 1A unlabeled source blots from MEF lysate/IFT140/28112017 IFT140Ab_WT_dynNull_wdr35null_MEFlysate.tif
- __MACOSX/Figure 3- figure supplement 1A and C/Figure 3- figure supplement 1A source blots from MEF lysate/Figure 3- figure supplement 1A unlabeled source blots from MEF lysate/IFT140/._28112017 IFT140Ab_WT_dynNull_wdr35null_MEFlysate.tif
- Figure 3- figure supplement 1A and C/Figure 3- figure supplement 1A source blots from MEF lysate/Figure 3- figure supplement 1A unlabeled source blots from MEF lysate/IFT122/28112017 IFT122Ab_WT_dynNull_wdr35null_MEFlysate.tif
- __MACOSX/Figure 3- figure supplement 1A and C/Figure 3- figure supplement 1A source blots from MEF lysate/Figure 3- figure supplement 1A unlabeled source blots from MEF lysate/IFT122/._28112017 IFT122Ab_WT_dynNull_wdr35null_MEFlysate.tif
- Figure 3- figure supplement 1A and C/Figure 3- figure supplement 1A source blots from MEF lysate/Figure 3- figure supplement 1A unlabeled source blots from MEF lysate/IFT122/28112017 IFT122blot_alpha tubulin Ab ctrl.tif
- __MACOSX/Figure 3- figure supplement 1A and C/Figure 3- figure supplement 1A source blots from MEF lysate/Figure 3- figure supplement 1A unlabeled source blots from MEF lysate/IFT122/._28112017 IFT122blot_alpha tubulin Ab ctrl.tif
- Figure 3- figure supplement 1A and C/Figure 3- figure supplement 1A source blots from MEF lysate/Figure 3- figure supplement 1A unlabeled source blots from MEF lysate/IFT122/20171128_1358_separate scan of ladder.tif
- __MACOSX/Figure 3- figure supplement 1A and C/Figure 3- figure supplement 1A source blots from MEF lysate/Figure 3- figure supplement 1A unlabeled source blots from MEF lysate/IFT122/._20171128_1358_separate scan of ladder.tif
- Figure 3- figure supplement 1A and C/Figure 3- figure supplement 1A source blots from MEF lysate/Figure 3- figure supplement 1A unlabeled source blots from MEF lysate/IFT139/20171128_1501_separate scan of ladder.tif
- __MACOSX/Figure 3- figure supplement 1A and C/Figure 3- figure supplement 1A source blots from MEF lysate/Figure 3- figure supplement 1A unlabeled source blots from MEF lysate/IFT139/._20171128_1501_separate scan of ladder.tif
- Figure 3- figure supplement 1A and C/Figure 3- figure supplement 1A source blots from MEF lysate/Figure 3- figure supplement 1A unlabeled source blots from MEF lysate/IFT139/28112017 IFT139blot_alpha tubulin Ab ctrl.tif
- __MACOSX/Figure 3- figure supplement 1A and C/Figure 3- figure supplement 1A source blots from MEF lysate/Figure 3- figure supplement 1A unlabeled source blots from MEF lysate/IFT139/._28112017 IFT139blot_alpha tubulin Ab ctrl.tif
- Figure 3- figure supplement 1A and C/Figure 3- figure supplement 1A source blots from MEF lysate/Figure 3- figure supplement 1A unlabeled source blots from MEF lysate/IFT139/28112017 IFT139Ab_WT_dynNull_wdr35null_MEFlysate.tif
- __MACOSX/Figure 3- figure supplement 1A and C/Figure 3- figure supplement 1A source blots from MEF lysate/Figure 3- figure supplement 1A unlabeled source blots from MEF lysate/IFT139/._28112017 IFT139Ab_WT_dynNull_wdr35null_MEFlysate.tif
