# Supplementary material for: A WDR35-dependent coat protein complex transports ciliary membrane cargo vesicles to cilia
Source: eLife. 2021 Nov 4;10:e69786. doi: 10.7554/eLife.69786 (PMC8754431; doi:10.7554/eLife.69786)
Supplement: Figure 5—source data 1. [file elife-69786-fig5-data1.zip]

Archive with 18 entries (15 files):
- Figure 5 Source_blots Aug 2021/
- __MACOSX/._Figure 5 Source_blots Aug 2021
- Figure 5 Source_blots Aug 2021/.DS_Store
- __MACOSX/Figure 5 Source_blots Aug 2021/._.DS_Store
- Figure 5 Source_blots Aug 2021/Figure 5 Source original unlabeled blots/
- __MACOSX/Figure 5 Source_blots Aug 2021/._Figure 5 Source original unlabeled blots
- Figure 5 Source_blots Aug 2021/Figure 5 Source data labelled blots/
- __MACOSX/Figure 5 Source_blots Aug 2021/._Figure 5 Source data labelled blots
- Figure 5 Source_blots Aug 2021/Figure 5 Source original unlabeled blots/.DS_Store
- __MACOSX/Figure 5 Source_blots Aug 2021/Figure 5 Source original unlabeled blots/._.DS_Store
- Figure 5 Source_blots Aug 2021/Figure 5 Source original unlabeled blots/Figure 5-B.tif
- __MACOSX/Figure 5 Source_blots Aug 2021/Figure 5 Source original unlabeled blots/._Figure 5-B.tif
- Figure 5 Source_blots Aug 2021/Figure 5 Source data labelled blots/.DS_Store
- __MACOSX/Figure 5 Source_blots Aug 2021/Figure 5 Source data labelled blots/._.DS_Store
- Figure 5 Source_blots Aug 2021/Figure 5 Source data labelled blots/Figure 5-B.tif
- __MACOSX/Figure 5 Source_blots Aug 2021/Figure 5 Source data labelled blots/._Figure 5-B.tif
- Figure 5 Source_blots Aug 2021/Figure 5 Source data labelled blots/Figure 5-C.tif
- __MACOSX/Figure 5 Source_blots Aug 2021/Figure 5 Source data labelled blots/._Figure 5-C.tif
