# Supplementary material for: A WDR35-dependent coat protein complex transports ciliary membrane cargo vesicles to cilia
Source: eLife. 2021 Nov 4;10:e69786. doi: 10.7554/eLife.69786 (PMC8754431; doi:10.7554/eLife.69786)
Supplement: Figure 5—figure supplement 1—source data 1. [file elife-69786-fig5-figsupp1-data1.zip]

Archive with 28 entries (25 files):
- Figure 5- figure supplement 1B-D source data/
- __MACOSX/._Figure 5- figure supplement 1B-D source data
- Figure 5- figure supplement 1B-D source data/.DS_Store
- __MACOSX/Figure 5- figure supplement 1B-D source data/._.DS_Store
- Figure 5- figure supplement 1B-D source data/Figure 5 Source original unlabeled blots/
- __MACOSX/Figure 5- figure supplement 1B-D source data/._Figure 5 Source original unlabeled blots
- Figure 5- figure supplement 1B-D source data/Figure 5 Source data labelled blots/
- __MACOSX/Figure 5- figure supplement 1B-D source data/._Figure 5 Source data labelled blots
- Figure 5- figure supplement 1B-D source data/Figure 5 Source original unlabeled blots/.DS_Store
- __MACOSX/Figure 5- figure supplement 1B-D source data/Figure 5 Source original unlabeled blots/._.DS_Store
- Figure 5- figure supplement 1B-D source data/Figure 5 Source original unlabeled blots/Figure5-Figure supplement 1-B&C (right part).tif
- __MACOSX/Figure 5- figure supplement 1B-D source data/Figure 5 Source original unlabeled blots/._Figure5-Figure supplement 1-B&C (right part).tif
- Figure 5- figure supplement 1B-D source data/Figure 5 Source original unlabeled blots/Figure5-Figure supplement 1-D (right part).tif
- __MACOSX/Figure 5- figure supplement 1B-D source data/Figure 5 Source original unlabeled blots/._Figure5-Figure supplement 1-D (right part).tif
- Figure 5- figure supplement 1B-D source data/Figure 5 Source data labelled blots/Figure5-Figure supplement 1-C (right part).tif
- __MACOSX/Figure 5- figure supplement 1B-D source data/Figure 5 Source data labelled blots/._Figure5-Figure supplement 1-C (right part).tif
- Figure 5- figure supplement 1B-D source data/Figure 5 Source data labelled blots/.DS_Store
- __MACOSX/Figure 5- figure supplement 1B-D source data/Figure 5 Source data labelled blots/._.DS_Store
- Figure 5- figure supplement 1B-D source data/Figure 5 Source data labelled blots/Figure5-Figure supplement 1-B (right part).tif
- __MACOSX/Figure 5- figure supplement 1B-D source data/Figure 5 Source data labelled blots/._Figure5-Figure supplement 1-B (right part).tif
- Figure 5- figure supplement 1B-D source data/Figure 5 Source data labelled blots/Figure5-Figure supplement 1-C (left part).tif
- __MACOSX/Figure 5- figure supplement 1B-D source data/Figure 5 Source data labelled blots/._Figure5-Figure supplement 1-C (left part).tif
- Figure 5- figure supplement 1B-D source data/Figure 5 Source data labelled blots/Figure5-Figure supplement 1-D (left part).tif
- __MACOSX/Figure 5- figure supplement 1B-D source data/Figure 5 Source data labelled blots/._Figure5-Figure supplement 1-D (left part).tif
- Figure 5- figure supplement 1B-D source data/Figure 5 Source data labelled blots/Figure5-Figure supplement 1-D (right part).tif
- __MACOSX/Figure 5- figure supplement 1B-D source data/Figure 5 Source data labelled blots/._Figure5-Figure supplement 1-D (right part).tif
- Figure 5- figure supplement 1B-D source data/Figure 5 Source data labelled blots/Figure5-Figure supplement 1-B (left part).tif
- __MACOSX/Figure 5- figure supplement 1B-D source data/Figure 5 Source data labelled blots/._Figure5-Figure supplement 1-B (left part).tif
